# Supplementary material for: Gut microbiota–metabolite interactions in cisplatin-induced acute kidney injury in rats
Source: BMC Microbiol. 2026 Mar 11;26:377. doi: 10.1186/s12866-026-04927-7 (PMC13088379; doi:10.1186/s12866-026-04927-7)
Supplement: Supplementary file 2 — Supplementary Material 2: Supplementary Figure 2. Prediction of functional potentials and pathway differences based on 16S rRNA sequencing data using PICRUSt with reference to the KEGG database. (a) Bar plot showing the differential abundance of KEGG pathways at Level 1 between the NC and Cis groups. (b) Significantly altered KEGG pathways at Level 2.(c) Detailed list of significantly enriched or depleted KEGG pathways at Level 3, ranked by statistical significance. KEGG, Kyoto Encyclopedia of Genes and Genomes; PICRUSt, Phylogenetic Investigation of Communities by Reconstruction of Unobserved States. [file 12866_2026_4927_MOESM2_ESM.xlsx]

## Sheet: F4a spearmanheatmap-p
	SCr	BUN
Tocopheryl acetate	0.00072374480785735	0.00147794785700424
Styrene	0.00845876200292693	0.01067703761607
Sirolimus	0.0116045113019245	0.012021458958253
Dehydroepiandrosterone (dhea)	0.000324562248677633	0.00377270889981321
Histamine	0.00671905512447812	0.0198652762528173
Tetrahydrocortisone	0.00110178529381758	0.0531048052223509
Vitamin d2	0.0168951487490043	0.00716981892741812
Guanine	0.000267205380193798	0.0029796996953765
Cortisone	0.0313340172575537	0.0522009758338505
Corticosterone	0.0170813660514955	0.0470223167794637
Adenosine	0.000376139355253846	0.00814572294661209
12-oxo phytodienoic acid	0.90977787314296	0.855094011963792
D-urobilin	0.0100521198290716	0.0190354217552402
5,6-dihydroxy-2-indolecarboxylic acid	0.0146189238688034	0.00166147980886309
Aldosterone	0.00211978099765553	0.0172692230292524
4-toluic acid	0.00573132912377711	0.0128917062363043
N-acetylaspartic acid	0.000417114634786804	0.0310326841817283
Indole-3-acetaldehyde	0.0146189238688034	0.0364742188960952
Linoleic acid	0.000443476417850268	0.00441351896674537
Formylkynurenine	0.0540205227214227	0.00745195742645301

## Sheet: F4a spearmanheatmap-r
	SCr	BUN
Tocopheryl acetate	-0.69199	-0.661903
Styrene	0.571643515416398	0.557352427530988
Sirolimus	0.552087289888995	0.549830802328141
Dehydroepiandrosterone (dhea)	0.722076019473345	0.616773266633482
Histamine	-0.585182	-0.515983
Tetrahydrocortisone	0.674689780695407	0.438511
Vitamin d2	-0.527266	-0.581422
Guanine	-0.728845	-0.628808
Cortisone	0.482136175502515	0.44001507436657
Corticosterone	0.526513764199314	0.449041024609987
Adenosine	-0.716811	-0.5739
12-oxo phytodienoic acid	-0.0270779	0.0436254261765146
D-urobilin	0.561113240132412	0.518992138996467
5,6-dihydroxy-2-indolecarboxylic acid	0.5370440394833	0.656637880208573
Aldosterone	0.645355442404302	0.525761601679029
4-toluic acid	-0.594208	-0.545318
N-acetylaspartic acid	0.713050069229928	0.4828883380228
Indole-3-acetaldehyde	-0.537044	-0.470102
Linoleic acid	-0.710794	-0.608499
Formylkynurenine	0.437006424285431	0.579165140619246

## Sheet: F4b spearmanheatmap-p
	SCr	BUN
Brotonthovivens	0.000313498145280092	0.00568000673526032
Enterococcus	0.000562583511513429	0.00769987587791786
Parabacteroides	0.0128917062363043	0.00698663209058787
Adlercreutzia	7.79281429807802e-05	0.0536963500378808
Lawsonibacter	0.000793058167358056	0.041836667962053
Anaerostipes	0.0065551812401703	0.00638371971156515
Flintibacter	0.00112616093813295	0.0929876032379286
Bilophila	0.000789283607588092	0.10313894447504
Enterocloster	0.00447598022671176	0.024209002202342
Schaedlerella	0.00291809025539596	0.0415652492769467
Harryflintia	0.00159581463100892	0.0503372296805838
Longicatena	0.00190891075527949	0.0581350872475446
Escherichia	0.00145766845081564	0.0577271661165621
Pseudoflavonifractor	0.018452059082176	0.0101208593170698
Blautia	0.00922747222976113	0.0956942799641082
Parasutterella	0.000751512421062473	0.0549482234400385
Phocaeicola	0.00350806114045049	0.00479934661124244
Vescimonas	0.0136143254147703	0.048117821925115
Allobaculum	0.058205347805205	0.0185645005603759
Anaerofustis	0.169635196473095	0.021929719153839
Christensenella	0.338136712080471	0.075150771884418
Anaerotignum	0.0156907588447395	0.0732049881334935

## Sheet: F4b spearmanheatmap-r
	SCr	BUN
Brotonthovivens	-0.723298	-0.594711
Enterococcus	0.701834690766241	0.577239318697627
Parabacteroides	0.545317827206433	0.582925953220669
Adlercreutzia	-0.767595	-0.437537
Lawsonibacter	-0.68832	-0.45888
Anaerostipes	0.586601031580587	0.588116796520072
Flintibacter	-0.673758	-0.385762
Bilophila	0.68851268059172	0.37514148242306
Enterocloster	0.607747316390066	0.501692401029918
Schaedlerella	-0.62985	-0.45942
Harryflintia	-0.658463	-0.443181
Longicatena	0.650263159038945	0.430477242813661
Escherichia	0.662517980040136	0.431108565929251
Pseudoflavonifractor	-0.52117	-0.56069
Blautia	0.566378377774405	0.38285072282493
Parasutterella	0.690485193621386	0.435502099244861
Phocaeicola	0.620534079234906	0.603986503788642
Vescimonas	-0.541754	-0.44707
Allobaculum	0.43036884294004	0.520746299957448
Anaerofustis	0.31954886588298	0.508911156776597
Christensenella	0.225943642543521	0.406698556578338
Anaerotignum	-0.532298	-0.409199

## Sheet: F4c spearmanheatmap-p
	Dehydroepiandrosterone (dhea)	N-acetylaspartic acid	Linoleic acid	Adenosine	Guanine
Enterococcus	0.018692511424374	0.0016905038801452	0.00109972913043241	4.92345239317494e-05	1.04142524712874e-05
Brotonthovivens	0.00296634410717268	0.000729119524541859	0.0046467003431199	0.000233208892009746	3.05001561906337e-05

## Sheet: F4c spearmanheatmap-r
	Dehydroepiandrosterone (dhea)	N-acetylaspartic acid	Linoleic acid	Adenosine	Guanine
Enterococcus	0.520265981714472	0.655850449676425	-0.674769	-0.780399	-0.818236
Brotonthovivens	-0.629032	-0.691695	0.605734852614478	0.733469390500025	0.792918169138581
